# Supplementary material for: Review of the genus Loimia Malmgren, 1866 (Annelida, Terebellidae) from China seas with recognition of two new species based on integrative taxonomy
Source: PeerJ. 2020 Jul 16;8:e9491. doi: 10.7717/peerj.9491 (PMC7369024; doi:10.7717/peerj.9491)
Supplement: Supplemental Information 1 [file peerj-08-9491-s001.fas]

>Seq1 [organism=Loimia borealis ]isolate MBM286591 mitochondrial cytochrome oxidase I gene, partial sequence; mitochondrial；Genbank accession number MN133237 
GATATTGGCACTCTCTATTTCCTTTTAGGCGTCTGAGGAGGCCTTTTAGGCACCTCTATAAGGCTTCTAATTCGAATTGAGCTAGGACAACCGGGCTCATTTCTTGGGAGAGACCAAATTTACAATACTATTGTTACCGCTCACGCTTTTCTCATAATTTTTTTTCTTGTTATACCCATTTTAATTGGGGGCTTCGGTAATTGATTAGTTCCTCTTATATTAGGGGCCCCAGATATAGCATTTCCCCGAATAAATAATATAAGGTTTTGACTTTTGCCTCCTGCCCTTTTATTACTTGTTAGTTCTGCAGCGGTAGAAAAAGGGGTTGGGACAGGCTGAACAGTTTATCCCCCTCTGTCTAGTAATATAGCCCACGCCGGCCCTTCTGTCGACCTCGCAATTTTTTCTCTTCATTTAGCAGGTATCTCCTCAATTCTAGGTGCAATTAATTTCATCACAACAGTGGCTAATATACGATGAAAAGGACTCCGACTTGAACGAATTCCTTTATTTGTATGAGCCGTTACTATCACCGTTGTTTTACTTCTTTTATCACTACCTGTTTTAGCTGGTGCCATTACAATACTTCTTACAGACCGAAATATTAACACA

>Seq2 [organism=Loimia borealis ]isolate MBM286593 mitochondrial cytochrome oxidase I gene, partial sequence; mitochondrial；Genbank accession number MN133238
GATATTGGCACTCTCTATTTCCTTTTAGGCGTCTGAGGAGGCCTTTTAGGCACCTCTATAAGGCTTCTAATTCGAATTGAGCTAGGACAACCGGGCTCATTTCTTGGGAGAGACCAAATTTACAATACTATTGTTACCGCTCACGCTTTTCTCATAATTTTTTTTCTTGTTATACCCATTTTAATTGGGGGCTTCGGTAATTGATTAGTTCCTCTTATATTAGGGGCCCCAGATATAGCATTTCCCCGAATAAATAATATAAGGTTTTGACTTTTGCCTCCTGCCCTTTTATTACTTGTTAGTTCTGCAGCGGTAGAAAAAGGGGTTGGGACAGGCTGAACAGTTTATCCCCCTCTGTCTAGTAATATAGCCCACGCCGGCCCTTCTGTCGACCTCGCAATTTTTTCTCTTCATTTAGCAGGTATCTCCTCAATTCTAGGTGCAATTAATTTCATCACAACAGTGGCTAATATACGATGAAAAGGACTCCGACTTGAACGAATTCCTTTATTTGTATGAGCCGTTACTATCACCGTTGTTTTACTTCTTTTATCACTACCTGTTTTAGCTGGTGCCATTACAATACTTCTTACAGACCGAAATATTAACACA

>Seq3 [organism=Loimia borealis ]isolate MBM286594 mitochondrial cytochrome oxidase I gene, partial sequence; mitochondrial；Genbank accession number MN133239
GATATTGGCACTCTCTATTTCCTTTTAGGCGTCTGAGGAGGCCTTTTAGGCACCTCTATAAGGCTTCTAATTCGAATTGAGCTAGGACAACCGGGCTCATTTCTTGGGAGAGACCAAATTTACAATACTATTGTTACCGCTCACGCTTTTCTCATAATTTTTTTTCTTGTTATGCCCATTTTAATTGGGGGCTTCGGTAATTGATTAGTTCCTCTTATATTAGGGGCCCCAGATATAGCATTTCCCCGAATAAATAATATAAGGTTTTGACTTTTGCCTCCTGCCCTTTTATTACTTGTTAGTTCTGCAGCGGTAGAAAAAGGGGTTGGGACAGGCTGAACAGTTTATCCCCCTCTGTCTAGTAATATAGCCCACGCCGGCCCTTCTGTCGACCTCGCAATTTTTTCTCTTCATTTAGCAGGTATCTCCTCAATTCTAGGTGCAATTAATTTCATCACAACAGTGGCTAATATACGATGAAAAGGACTCCGACTTGAACGAATTCCTTTATTTGTATGAGCCGTTACTATCACCGTTGTTTTACTTCTTTTATCACTACCTGTTTTAGCTGGTGCCATTACAATACTTCTTACAGACCGAAATATTAACACA

>Seq4 [organism=Loimia borealis ]isolate MBM286585 mitochondrial cytochrome oxidase I gene, partial sequence; mitochondrial；Genbank accession number MN133240
GATATTGGCACTCTCTATTTCCTTTTAGGCGTCTGAGGAGGCCTTTTAGGCACCTCTATAAGGCTTCTAATTCGAATTGAGCTAGGACAACCGGGCTCATTTCTTGGGAGAGACCAAATTTACAATACTATTGTTACCGCTCACGCTTTTCTCATAATTTTTTTTCTTGTTATACCCATTTTAATTGGGGGCTTCGGTAATTGATTAGTTCCTCTTATATTAGGGGCCCCAGATATAGCATTTCCCCGAATAAATAATATAAGGTTTTGACTTTTGCCTCCTGCCCTTTTATTACTTGTTAGTTCTGCAGCGGTAGAAAAAGGGGTTGGGACAGGCTGAACAGTTTATCCCCCTCTGTCTAGTAATATAGCCCACGCCGGCCCTTCTGTCGACCTCGCAATTTTTTCTCTTCATTTAGCAGGTATCTCCTCAATTCTAGGTGCAATTAATTTCATCACAACAGTGGCTAATATACGATGAAAAGGACTCCGACTTGAACGAATTCCTTTATTTGTATGAGCCGTTACTATCACCGTTGTTTTACTTCTTTTATCACTACCTGTTTTAGCTGGTGCCATTACAATACTTCTTACAGACCGAAATATTAACACA

>Seq5 [organism=Loimia macrobranchia ]isolate MBM286579 mitochondrial cytochrome oxidase I gene, partial sequence; mitochondrial；Genbank accession number MN133241
GATATTGGCACCTTATATTTTCTCCTCGGTGTCTGGGGTGGCTTATTAGGCACATCTATAAGACTTTTAATTCGTATTGAACTAGGCCAACCTGGTTCTTTTCTAGGTAGTGACCAAATCTATAACACTATCGTTACAGCCCATGCATTTTTAATAATTTTCTTTCTTGTTATGCCTATTTTAATTGGGGGTTTTGGTAATTGATTAGTACCTTTAATATTAGGTGCCCCTGATATAGCTTTCCCTCGTATAAATAATATAAGATTCTGACTTCTGCCTCCTGCCCTTCTACTACTCGTTAGCTCCGCTGCAGTTGAAAAAGGTGTCGGAACAGGTTGAACTGTTTATCCACCTCTTTCCAGAAATATGGCACATGCTGGCCCATCAGTTGATCTTGCCATCTTCTCTCTTCATTTAGCAGGTATTTCATCTATTTTAGGCGCTATCAATTTTATTACTACAGTCGCAAATATACGTTGAAAAGGACTTCGATTAGAACGCATCCCTCTATTTGTATGGGCCGTCACAATCACAGTTATTTTACTTCTTTTATCTCTTCCTGTCTTGGCGGGCGCAATTACTATACTTCTAACAGACCGAAATATTAATACA

>Seq6 [organism=Loimia macrobranchia ]isolate MBM286580 mitochondrial cytochrome oxidase I gene, partial sequence; mitochondrial；Genbank accession number MN133242
GATATTGGCACCTTATATTTTCTCCTCGGTGTCTGGGGTGGCTTATTAGGCACATCTATAAGACTTTTAATTCGTATTGAACTAGGCCAACCTGGTTCTTTTCTAGGTAGTGACCAAATCTATAACACTATCGTTACAGCCCATGCATTTTTAATAATTTTCTTTCTTGTTATGCCTATTTTAATTGGGGGTTTTGGTAATTGATTAGTACCTTTAATATTAGGTGCCCCTGATATAGCTTTCCCTCGTATAAATAATATAAGATTCTGACTTCTGCCTCCTGCCCTTCTACTACTCGTTAGCTCCGCTGCAGTTGAAAAAGGTGTCGGAACAGGTTGAACTGTTTATCCACCTCTTTCCAGAAATATGGCACATGCTGGCCCATCAGTTGATCTTGCCATCTTCTCTCTTCATTTAGCAGGTATTTCATCTATTTTAGGCGCCATCAATTTTATTACTACAGTCGCAAATATACGTTGAAAAGGACTTCGATTAGAACGCATCCCTCTATTTGTATGGGCCGTCACAATCACAGTTATTTTACTTCTTTTATCTCTTCCTGTCTTGGCGGGCGCAATTACTATACTTTTAACAGACCGAAATATTAATACA

>Seq7 [organism=Loimia ingens ]isolate MBM286600 mitochondrial cytochrome oxidase I gene, partial sequence; mitochondrial；Genbank accession number MN133244
GATATTGGCACTCTCTATTTTCTTTTAGGCGTCTGAGGTGGCCTTCTAGGTACATCAATAAGCCTTCTTATTCGTATTGAATTAGGTCAACCTGGATCCTTTTTAGGCAGAGACCAGATCTACAATACAATTGTTACAGCTCATGCATTTCTTATAATCTTCTTCCTTGTTATACCTATTTTGATTGGTGGTTTTGGAAACTGGCTTGTGCCTTTAATGCTAGGTGCTCCGGATATAGCTTTCCCACGAATAAATAATATAAGGTTCTGGCTTTTACCTCCTGCCCTCCTTCTACTTGTTAGCTCTGCTGCTGTTGAAAAAGGAGTTGGAACAGGCTGAACTGTTTATCCACCTCTCTCCAGAAATATGGCCCATGCTGGTCCTTCTGTTGATCTTGCAATCTTTTCGCTCCATTTGGCAGGTATTTCTTCTATTTTGGGCGCTATTAACTTTATTACAACAGTTGCAAACATACGATGAAAAGGTCTTCGTCTTGAACGAATTCCACTATTTGTTTGGGCCGTTACTATTACAGTTGTCCTTCTTCTTCTATCCCTCCCAGTTCTGGCAGGGGCGATTACTATGCTTTTAACGGACCGAAACATTAATACT


>Seq8 [organism=Loimia ingens ]isolate MBM286601 mitochondrial cytochrome oxidase I gene, partial sequence; mitochondrial；Genbank accession number MN133245
GATATTGGCACTCTCTATTTTCTTTTAGGCGTCTGAGGTGGCCTTCTAGGTACATCAATAAGCCTTCTTATTCGTATTGAATTAGGTCAACCTGGATCCTTTTTAGGCAGAGACCAGATCTACAATACAATTGTTACAGCTCATGCATTTCTTATAATCTTCTTCCTTGTTATACCTATTTTGATTGGTGGTTTTGGAAACTGGCTTGTGCCTTTAATGCTAGGTGCTCCGGATATAGCTTTCCCACGAATAAATAATATAAGGTTCTGGCTTTTACCTCCTGCCCTCCTTCTACTTGTTAGCTCTGCTGCTGTTGAAAAAGGAGTTGGAACAGGCTGAACTGTTTATCCACCTCTCTCCAGAAATATGGCCCATGCTGGTCCTTCTGTTGATCTTGCAATCTTTTCGCTCCATTTGGCAGGTATTTCTTCTATTTTGGGCGCTATTAACTTTATTACAACAGTTGCAAACATACGATGAAAAGGTCTTCGTCTTGAACGAATTCCACTATTTGTTTGGGCCGTTACTATTACAGTTGTCCTTCTTCTTCTATCCCTCCCAGTTCTGGCAGGGGCGATTACTATGCTTTTAACGGACCGAAACATTAATACT

>Seq9 [organism=Loimia ingens ]isolate MBM286597 mitochondrial cytochrome oxidase I gene, partial sequence; mitochondrial；Genbank accession number MN133246
GATATTGGCACTCTCTATTTTCTTTTAGGCGTCTGAGGTGGCCTTCTAGGTACATCAATAAGCCTTCTTATTCGTATTGAATTAGGTCAACCTGGATCCTTTTTAGGCAGAGACCAGATCTACAATACAATTGTTACAGCTCATGCATTTCTTATAATCTTCTTCCTTGTTATACCTATTTTGATTGGTGGTTTTGGAAACTGGCTTGTGCCTTTAATGCTAGGTGCTCCGGATATAGCTTTCCCACGAATAAATAATATAAGGTTCTGGCTTTTACCTCCTGCCCTCCTTCTACTTGTTAGCTCTGCTGCTGTTGAAAAAGGAGTTGGAACAGGCTGAACTGTTTATCCACCTCTCTCCAGAAATATGGCCCATGCTGGTCCTTCTGTTGATCTTGCAATCTTTTCGCTCCATTTGGCAGGTATTTCTTCTATTTTGGGCGCTATTAACTTTATTACAACAGTTGCAAACATACGATGAAAAGGTCTTCGTCTTGAACGAATTCCACTATTTGTTTGGGCCGTTACTATTACAGTTGTCCTTCTTCTTCTATCCCTCCCAGTTCTGGCAGGGGCGATTACTATGCTTTTAACGGACCGAAACATTAATACT

>Seq10 [organism=Loimia ingens ]isolate MBM286602 mitochondrial cytochrome oxidase I gene, partial sequence; mitochondrial；Genbank accession number MN133247
GATATTGGCACTCTCTATTTTCTTTTAGGCGTCTGAGGTGGCCTTCTAGGTACATCAATAAGCCTTCTTATTCGTATTGAATTAGGTCAACCTGGATCCTTTTTAGGCAGAGACCAGATCTACAATACAATTGTTACAGCTCATGCATTTCTTATAATCTTCTTCCTTGTTATACCTATTTTGATTGGTGGTTTTGGAAACTGGCTTGTGCCTTTAATGCTAGGTGCTCCGGATATAGCTTTCCCACGAATAAATAATATAAGGTTCTGGCTTTTACCTCCTGCTCTCCTTCTACTTGTTAGCTCTGCTGCTGTTGAAAAAGGAGTTGGAACAGGCTGAACTGTTTATCCACCTCTCTCCAGAAATATGGCCCATGCTGGTCCTTCTGTTGATCTTGCAATCTTTTCGCTCCATTTGGCAGGTATTTCTTCTATTTTGGGCGCTATTAACTTTATTACAACAGTTGCAAACATACGATGAAAAGGTCTTCGTCTTGAACGAATTCCACTATTTGTTTGGGCCGTTACTATTACAGTTGTCCTTCTTCTTCTATCCCTCCCAGTTCTGGCAGGGGCGATTACTATGCTTTTAACGGACCGAAACATTAATACT


>Seq11 [organism=Loimia ingens ]isolate MBM286598 mitochondrial cytochrome oxidase I gene, partial sequence; mitochondrial；Genbank accession number MN133248
GATATTGGCACTCTCTATTTTCTTTTAGGCGTCTGAGGTGGCCTTCTAGGTACATCAATAAGCCTTCTTATTCGTATTGAATTAGGTCAACCTGGATCCTTTTTAGGCAGAGACCAGATCTACAATACAATTGTTACAGCTCATGCATTTCTTATAATCTTCTTCCTTGTTATACCTATTTTGATTGGTGGTTTTGGAAACTGGCTTGTGCCTTTAATGCTAGGTGCTCCGGATATAGCTTTCCCACGAATAAATAATATAAGGTTCTGGCTTTTACCTCCTGCCCTCCTTCTACTTGTTAGCTCTGCTGCTGTTGAAAAAGGAGTTGGAACAGGCTGAACTGTTTATCCACCTCTCTCCAGAAATATGGCCCATGCTGGTCCTTCTGTTGATCTTGCAATCTTTTCGCTCCATTTGGCAGGTATTTCTTCTATTTTGGGCGCTATTAACTTTATTACAACAGTTGCAAACATACGATGAAAAGGTCTTCGTCTTGAACGAATTCCACTATTTGTTTGGGCCGTTACTATTACAGTTGTCCTTCTTCTTCTATCCCTCCCAGTTCTGGCAGGGGCGATTACTATGCTTTTAACGGACCGAAACATTAATACT

>Seq12 [organism=Loimia arbore ]isolate MBM286582 mitochondrial cytochrome oxidase I gene, partial sequence; mitochondrial；Genbank accession number MN133249
GATATTGGTACCCTTTATTTTCTTCTTGGTGTCTGGGGAGGCCTTTTAGGCACATCTATAAGCCTTCTTATTCGGATTGAATTAGGCCAACCTGGCTCTTTTTTAGGTAGTGATCAAATTTACAACACTATTGTAACTGCTCACGCTTTTCTTATAATTTTCTTCCTTGTTATACCTATTTTAATTGGAGGTTTTGGTAACTGACTTGTACCTCTTATATTAGGTGCCCCTGATATAGCATTTCCTCGTATAAACAACATAAGGTTTTGACTTCTTCCTCCTGCTCTACTACTTTTAGTCAGATCAGCTGCTGTCGAAAAAGGGGTAGGTACTGGTTGAACAGTTTATCCTCCTCTATCAAGTAATATGGCTCACGCAGGCCCCTCTGTTGATCTAGCCATTTTTTCTCTTCATCTTGCTGGTATTTCATCGATTTTAGGTGCAATCAACTTTATTACTACAGTTGCTAATATACGTTGAAAAGGGTTACGACTTGAACGAATTCCTTTATTTGTTTGGGCTGTTACAATTACAGTTGTTTTACTTCTTTTATCCCTTCCCGTTCTAGCTGGGGCTATTACTATACTACTTACAGATCGTAATATTAACACC

>Seq13 [organism=Loimia arbore ]isolate MBM286581 mitochondrial cytochrome oxidase I gene, partial sequence; mitochondrial；Genbank accession number MN133250
GATATTGGTACCCTTTATTTTCTTCTTGGTGTCTGGGGAGGCCTTTTAGGCACATCTATAAGCCTTCTTATTCGGATTGAATTAGGCCAACCTGGCTCTTTTTTAGGTAGTGATCAAATTTACAACACTATTGTAACTGCTCACGCTTTTCTTATAATTTTCTTCCTTGTTATACCTATTTTAATTGGAGGTTTTGGTAACTGACTTGTACCTCTTATATTAGGTGCCCCTGATATAGCATTTCCTCGTATAAACAACATAAGGTTTTGACTTCTTCCTCCTGCTCTACTACTTTTAGTCAGATCAGCTGCTGTCGAAAAAGGGGTAGGTACTGGTTGAACAGTTTATCCTCCTCTATCAAGTAATATGGCTCACGCAGGCCCCTCTGTTGATCTAGCCATTTTTTCTCTTCATCTTGCTGGTATTTCATCGATTTTAGGTGCAATCAACTTTATTACTACAGTTGCTAATATACGTTGAAAAGGGTTACGACTTGAACGAATTCCTTTATTTGTTTGGGCTGTTACAATTACAGTTGTTTTACTTCTTTTATCCCTTCCCGTTCTAGCTGGGGCTATTACTATACTACTTACAGATCGTAATATTAACACC

>Seq14 [organism=Loimia bandera ]isolate MBM286583 mitochondrial cytochrome oxidase I gene, partial sequence; mitochondrial；Genbank accession number MN133251
GATATTGGCACCCTTTATTTTCTACTTGGTGTGTGGGGAGGTCTTTTAGGAACATCTATAAGCCTTCTTATTCGAATTGAACTCGGTCAACCCGGTTCTTTTCTTGGTAGTGATCAAATCTACAATACTATTGTAACTGCTCATGCTTTTCTTATAATTTTTTTCCTTGTTATACCCATCTTAATTGGGGGCTTTGGAAACTGACTTGTCCCCCTTATATTAGGTGCTCCTGATATAGCTTTTCCTCGAATAAACAATATAAGTTTCTGACTTTTACCTCCTGCTCTACTTCTTCTCGTCAGCTCAGCTGCTGTTGAAAAAGGTGTAGGAACCGGTTGAACGGTTTATCCTCCTCTATCAAGAAATATGGCTCATGCCGGCCCATCTGTCGATTTAGCTATTTTTTCCCTCCATCTTGCAGGAATCTCATCAATTCTAGGTGCTATTAATTTTATTACCACTGTAGCTAACATACGTTGAAAAGGTCTACGACTTGAACGAATTCCACTATTTGTTTGAGCTGTAACCATTACAGTCGTTCTACTTCTTTTATCCCTACCTGTATTAGCTGGGGCTATTACTATACTTTTAACTGACCGAAATATTAATACT

>Seq15 [organism=Loimia bandera ]isolate MBM286584 mitochondrial cytochrome oxidase I gene, partial sequence; mitochondrial；Genbank accession number MN133252
GATATTGGCACCCTTTATTTTCTACTTGGTGTGTGGGGAGGTCTTTTAGGAACATCTATAAGCCTTCTTATTCGAATTGAACTCGGTCAACCCGGTTCTTTTCTTGGTAGTGATCAAATCTACAATACTATTGTAACTGCTCATGCTTTTCTTATAATTTTTTTCCTTGTTATACCCATCTTAATTGGGGGCTTTGGAAACTGACTTGTCCCCCTTATATTAGGTGCTCCTGATATAGCTTTTCCTCGAATAAACAATATAAGTTTCTGACTTTTACCTCCTGCTCTACTTCTTCTCGTCAGCTCAGCTGCTGTTGAAAAAGGTGTAGGAACCGGTTGAACGGTTTATCCTCCTCTATCAAGAAATATGGCTCATGCCGGCCCATCTGTCGATTTAGCTATTTTTTCCCTCCATCTTGCAGGAATCTCATCAATTCTAGGTGCTATTAATTTTATTACCACTGTAGCTAACATACGTTGAAAAGGTCTACGACTTGAACGAATTCCACTATTTGTTTGAGCTGTAACCATTACAGTCGTTCTACTTCTTTTATCCCTACCTGTATTAGCTGGGGCTATTACTATACTTTTAACTGACCGAAATATTAATACT

>Seq16 [organism=Loimia borealis ]isolate MBM286586 mitochondrial cytochrome oxidase I gene, partial sequence; mitochondrial；Genbank accession number MT246207
GATATTGGCACTCTCTATTTCCTTTTAGGCGTCTGAGGAGGCCTTTTAGGCACCTCTATAAGGCTTCTAATTCGAATTGAGCTAGGACAACCGGGCTCATTTCTTGGGAGAGACCAAATTTACAATACTATTGTTACCGCTCACGCTTTTCTCATAATTTTTTTTCTTGTTATACCCATTTTAATTGGGGGCTTCGGTAATTGATTAGTTCCTCTTATATTAGGGGCCCCAGATATAGCATTTCCCCGAATAAATAATATAAGGTTTTGACTTTTGCCTCCTGCCCTTTTATTACTTGTTAGTTCTGCAGCGGTAGAAAAAGGGGTTGGGACAGGCTGAACAGTTTATCCCCCTCTGTCTAGTAATATAGCCCACGCCGGCCCTTCTGTCGACCTCGCAATTTTTTCTCTTCATTTAGCAGGTATCTCCTCAATTCTAGGTGCAATTAATTTCATCACAACAGTGGCTAATATACGATGAAAAGGACTCCGACTTGAACGAATTCCTTTATTTGTATGAGCCGTTACTATCACCGTTGTTTTACTTCTTTTATCACTACCTGTTTTAGCTGGTGCCATTACAATACTTCTTACAGACCGAAATATTAACACA

>Seq17 [organism=Loimia borealis ]isolate MBM286587 mitochondrial cytochrome oxidase I gene, partial sequence; mitochondrial；Genbank accession number MT246208
GATATTGGCACTCTCTATTTCCTTTTAGGCGTCTGAGGAGGCCTTTTAGGCACCTCTATAAGGCTTCTAATTCGAATTGAGCTAGGACAACCGGGCTCATTTCTTGGGAGAGACCAAATTTACAATACTATTGTTACCGCTCACGCTTTTCTCATAATTTTTTTTCTTGTTATACCCATTTTAATTGGGGGCTTCGGTAATTGATTAGTTCCTCTTATATTAGGGGCCCCAGATATAGCATTTCCCCGAATAAATAATATAAGGTTTTGACTTTTGCCTCCTGCCCTTTTATTACTTGTTAGTTCTGCAGCGGTAGAAAAAGGGGTTGGGACAGGCTGAACAGTTTATCCCCCTCTGTCTAGTAATATAGCCCACGCCGGCCCTTCTGTCGACCTCGCAATTTTTTCTCTTCATTTAGCAGGTATCTCCTCAATTCTAGGTGCAATTAATTTCATCACAACAGTGGCTAATATACGATGAAAAGGACTCCGACTTGAACGAATTCCTTTATTTGTATGAGCCGTTACTATCACCGTTGTTTTACTTCTTTTATCACTACCTGTTTTAGCTGGTGCCATTACAATACTTCTTACAGACCGAAATATTAACACA
